# Supplementary material for: Combining genomic sequencing methods to explore viral diversity and reveal potential virus-host interactions
Source: Front Microbiol. 2015 Apr 10;6:265. doi: 10.3389/fmicb.2015.00265 (PMC4392320; doi:10.3389/fmicb.2015.00265)
Supplement: Supplementary file 1 [file Table1.XLSX]

## Sheet: Table S1. Sampling Details
Table S1. Sampling and sequencing details for viral metagenomes and fosmids.
Pooling information for viral concentrates (VCs) that were used to construct Saanich Inlet metagenomes from 10m (SI.10m) and 200m (SI.200m) and fosmid clone libraries from 10 m (SI.10f) and 200 m (SI.200f) are presented, along with the summary data from sequencing. The specific dates and samples that were used to construct the composite samples are listed (column 1). The samples included in the m…
	SI.10m	SI.200m	SI.10f	SI.200f	SI.Prokaryotic*
Sequnce Type	Metagenome	Metagenome	Fosmid	Fosmid	Fosmid
Sampling Depth [m]	10	200	10m	200m	10-200m
Sampling Period	3 years, pooled	3 years, pooled	season, pooled	season, pooled
No. of VCs included	31	31	32	32	n/a
No of sequence reads OR fosmids	2052047	1728968	15	13	7
No. of bp	556774984	491400903
Avg. read length[bp]	271.3	284.2
% G/C	40.6	42.1
Sampling Date [m/d/y]	SI.10m	SI.200m	SI.10f	SI.200f	SI.Prokaryotic
2006-02-18	na	na	na	na	x
2006-07-06	na	na	na	na	x
2006-11-14	na	na	na	na	x
2007-02-01	na	na	Oxic 1	Anoxic 1	na
2007-04-24	x	x	Oxic 1	Anoxic 1	x
2007-05-30	x	x	Oxic 2	Anoxic 2	na
2007-06-26	omitted	x	Oxic 2	Anoxic 2	na
2007-07-24	x	x	Oxic 2	Anoxic 2	na
2007-09-12	x	x	Oxic3	Anoxic3	na
2007-10-16	x	x	Oxic3	Anoxic3	na
2008-01-09	x	omitted	Oxic 1	Anoxic 1	na
2008-02-13	x	x	Oxic 1	Anoxic 1	na
2008-03-19	x	x	Oxic 1	Anoxic 1	na
2008-04-09	x	x	Oxic 1	Anoxic 1	na
2008-05-14	x	x	Oxic 2	Anoxic 2	na
2008-06-11	x	x	Oxic 2	Anoxic 2	na
2008-07-16	x	x	Oxic 2	Anoxic 2	na
2008-08-11	x	x	Oxic 2	Anoxic 2	na
2008-09-10	x	x	Oxic3	Anoxic3	na
2008-10-15	x	x	Oxic3	Anoxic3	na
2008-11-12	omitted	x	Oxic3	Anoxic3	na
2008-12-10	x	x	Oxic3	Anoxic3	na
2009-01-14	x	x	Oxic 1	Anoxic 1	na
2009-02-11	x	x	Oxic 1	Anoxic 1	na
2009-03-11	x	x	Oxic 1	Anoxic 1	na
2009-04-08	x	x	Oxic 1	Anoxic 1	na
2009-05-13	x	x	Oxic 2	Anoxic 2	na
2009-06-16	x	x	Oxic 2	Anoxic 2	na
2009-07-13	x	x	Oxic 2	Anoxic 2	na
2009-08-11	x	x	Oxic 2	Anoxic 2	na
2009-10-14	x	x	Oxic3	Anoxic3	na
2009-11-10	x	x	Oxic3	Anoxic3	na
2009-12-09	x	x	Oxic3	Anoxic3	na
2010-01-13	x	x	Oxic 1	Anoxic 1	na
2010-02-10	x	x	Oxic 1	Anoxic 1	na
2010-03-10	x	omitted	Oxic 1	Anoxic 1	na
2010-04-07	x	x [100m]	na	na	na
