# Supplementary material for: Combining genomic sequencing methods to explore viral diversity and reveal potential virus-host interactions
Source: Front Microbiol. 2015 Apr 10;6:265. doi: 10.3389/fmicb.2015.00265 (PMC4392320; doi:10.3389/fmicb.2015.00265)
Supplement: Supplementary file 2 [file Table2.XLSX]

## Sheet: Table S2. Virome recruitment
Table S2. Fragment Recruitment to viral metagenome collections by BLASTn. Data indicates the number of metagenomics reads (by columns) recruited by BLASTn similarity to each fosmid (by row). Column headers indicate the name of the metagenomic dataset under comparison and its CAMERA accession ID. Saanich Inlet viral fosmids are listed in the first column. The last four column provide summary infor…
Project Name or Study 	Analysis of viral metagenomic library from 200m depth in Monterey Bay	Gorgonian RNA Viruses	Swine Fecal Viromes with and without in-feed antibiotics	Linker amplification for quantitative metagenomics of wild viruses and other ultra-low concentration DNA samples	Comparative evaluation of methods to concentrate and purify wild ocean virus communities through replicated metagenomics	Moore Marine Phage/Virus Metagenomes	Chesapeake Bay Virioplankton Metagenome	Global Ocean Survey	Uncultured Human Fecal Virus Metagenome	Viral Metagenome from Freshwater Lake Limnopolar	Ocean Viruses: Arctic, BBC, GOM, SAR	Metagenomic Analysis of viruses in reclaimed wastewater	Viral & Microbial Metagenomes from Salterns of Differing Salinities	Tampa Bay Induced Viral Metagenome: TbayPhage	Viral Metagenomes from Terrestrial Hot Springs	Viral Stromatolite Metagenome	A) Total no. of reads	B) Rank by total	C) No. of databases with similar sequences	D) No. of databases with no similarity
Fosmid 	CAM_P_0000788 aka Monterrey Bay	CAM_P_0000792 aka “Gorg RNA”	CAM_PROJ_Swine	CAM_P_0000912 aka Linker amplified	CAM_P_0000914	CAM_PROJ_ BroadPhage	CAM_PROJ_ CBVIRIO	CAM_PROJ_GOS	CAM_PROJ_HFVirus	CAM_PROJ_LakeLimno-polarVirome	CAM_PROJ_ MarineVirome	CAM_PROJ_ ReclaimedWater Viruses	CAM_PROJ_ Saltern Metagenome	CAM_PROJ_ TampaBay Phage	CAM_PROJ_ ViralSpring	CAM_PROJ_ Virus Stromatolite
Oxic1_1	0	0	0	0	0	64788	0	0	0	0	82	0	0	0	0	0	64870	4	2	13
Oxic1_2	4	0	0	17	838	42875	0	590	0	0	339	0	141	27	0	0	44831	9	8	7
Oxic1_3	0	0	0	0	2	30803	0	29	0	0	6	1	10	0	0	0	30851	18	6	9
Oxic1_4	0	0	0	0	779	50230	0	145	0	0	31	0	11	0	0	0	51196	7	5	10
Oxic1_5	0	0	2	0	0	46723	0	0	0	0	0	0	2	0	0	0	46727	8	3	12
Oxic1_6	0	0	0	0	0	101125	0	5	0	0	0	0	0	0	0	0	101130	1	2	13
Oxic1_7	0	0	2	0	82	19446	99	78	0	0	27	0	0	0	0	0	19734	22	6	9
Oxic1_8	0	0	3	2	0	87380	0	82	0	0	0	0	4	0	0	0	87471	2	5	10
Oxic1_9	2	0	0	1084	9238	39001	18	1167	0	0	270	0	619	189	0	0	51588	6	9	6
Oxic1_10	0	0	15	1126	334	23157	18	849	0	0	237	0	1181	192	0	0	27109	20	9	6
Oxic1_11	2	0	0	502	10017	31252	18	1438	0	0	439	0	612	78	0	0	44358	10	9	6
Oxic3_1	2	0	0	0	3415	15197	0	1023	0	0	176	0	22	25	0	0	19860	21	7	8
Oxic3_2	0	0	0	0	11	27977	0	24	0	0	23	0	0	0	0	0	28035	19	4	11
Oxic3_3	10	0	0	0	1309	9918	0	105	0	0	36	0	2	27	0	0	11407	25	7	8
Oxic3_4	0	0	0	0	44	38882	0	1274	1000	0	0	0	127	0	3	0	41330	12	6	9
Anoxic2_1	0	0	5	51	4	86742	0	0	0	0	0	65	25	0	0	0	86892	3	6	9
Anoxic2_2	0	0	0	0	2	37040	0	0	0	0	5	10	8	0	0	0	37065	16	5	10
Anoxic2_3	0	0	0	0	0	52751	0	0	0	0	0	0	3	0	0	0	52754	5	2	13
Anoxic2_4	0	0	3	0	0	43772	0	0	0	0	0	0	2	0	0	0	43777	11	3	12
Anoxic2_5	0	0	0	0	0	17984	0	0	0	0	9	0	0	0	0	0	17993	24	2	13
Anoxic3_1	0	0	0	0	0	37479	0	0	0	0	0	0	3	0	0	0	37482	15	2	13
Anoxic3_3	0	0	0	0	0	10016	0	0	0	0	5	0	failed	0	0	0	10021	26	2	13
Anoxic3_4	0	0	37	4	6	37495	0	0	0	0	0	0	14	0	0	0	37556	14	5	10
Anoxic3_5	0	0	0	0	0	36940	0	0	0	0	16	0	14	0	0	0	36970	17	3	12
Anoxic3_6	0	0	0	471	3667	31566	18	853	0	0	271	0	780	133	0	0	37759	13	8	7
Anoxic3_7	0	0	11	0	0	6690	0	0	0	0	0	3	1	0	0	0	6705	27	4	11
Anoxic3_8	0	0	1	0	41	4298	0	31	0	0	1	0	37	14	0	0	4423	28	7	8
Anoxic3_9	0	0	3	0	0	16114	0	1000	1000	0	0	0	123	0	4	8	18252	23	7	8
H4084944	0	0	0	4	n/a	412	2	7	0	0	93	0	30	3	0	0	551	29	7	8
H4084948						21					0			1			22	30	2	13
H4084949																	n/a	n/a	n/a	n/a
H4084972																	n/a	n/a	n/a	n/a
H4084976																	n/a	n/a	n/a	n/a
H4084988																	n/a	n/a	n/a	n/a
