# Supplementary material for: Combining genomic sequencing methods to explore viral diversity and reveal potential virus-host interactions
Source: Front Microbiol. 2015 Apr 10;6:265. doi: 10.3389/fmicb.2015.00265 (PMC4392320; doi:10.3389/fmicb.2015.00265)
Supplement: Supplementary file 3 [file Table3.XLSX]

## Sheet: Table S3. Fosmid Summary
Table S3. Summary of Fosmid Characteristics and Annotations.
	Sequencing Features			METAVIR affiliations - as of Refseq 10 July 2014					Manual Annotation of ORFs by BLASTp as of late July 2014
Abbrev Name	Sampling Depth [m]	Season pool	Length [bp]	Number of Genes	Number of affiliated Genes	Percent Affiliated Genes	Best BLAST hit affiliation: all within 'Viruses dsDNA viruses, no RNA stage'	Lowest common ancestor affiliation	# ORFs	# ORFs assigned by nr	% ORFs assigned	# hits to ACLAME	# hits to RAST	Hallmark viral genes, if present	MedSea Viral Fosmid Hits, if present
Oxic1_1	10	Oxic 1	40970	49	15	0.306122	Caudovirales Podoviridae unclassified Podoviridae Xylella phage Xfas53	Caudovirales Podoviridae	300	65	0.216667	17	78	head-tail connector protein, major capsid, tail fiber, tail tubular	MedDCM-OCT-S04-C1161; MedDCM-OCT-S05-C113
Oxic1_2	10	Oxic 1	40506	69	15	0.217391	Caudovirales Podoviridae unclassified Podoviridae Pseudomonas phage tf	Caudovirales Podoviridae	177	61	0.344633	17	82	major head (capsid), tail fiber	MedDCM-OCT-S04-C100; MedDCM-OCT-S04-C136; MedDCM-OCT-S04-C1161; MedDCM-OCT-S04-C1227; MedDCM-OCT-S06-C1041; MedDCM-OCT-S08-C582; MedDCM-OCT-S09-C5
Oxic1_3	10	Oxic 1	40305	56	7	0.125	Caudovirales Siphoviridae unclassified Siphoviridae Cellulophaga phage phi46:1	Caudovirales	200	26	0.13	9	74	terminase	none
Oxic1_4	10	Oxic 1	39686	38	22	0.578947	Caudovirales Podoviridae unclassified Podoviridae Pelagibacter phage HTVC011P	Caudovirales Podoviridae unclassified Podoviridae	201	82	0.40796	23	56	capsid, DNA-dependent RNA polymerase, DNA polymerase, head-tail protein, tail tubular	MedDCM-OCT-S04-C24; MedDCM-OCT-S04-C231; MedDCM-OCT-S04-C1220; MedDCM-OCT-S08-C151
Oxic1_5	10	Oxic 1	38983	55	10	0.181818	Caudovirales Myoviridae unclassified Myoviridae Synechococcus phage S-SM2	Caudovirales	208	31	0.149038	16	69	terminase (large subunit)	none
Oxic1_6	10	Oxic 1	38917	74	8	0.108108	Caudovirales Myoviridae Punalikevirus Enterobacteria phage P1	Viruses dsDNA viruses, no RNA stage	405	37	0.091358	9	142	none	none
Oxic1_7	10	Oxic 1	38209	54	4	0.0740741	Caudovirales Siphoviridae unclassified Siphoviridae Streptococcus phage 5093	Caudovirales	193	25	0.129534	5	66	portal, major tail protein, terminase (large subunit), viral baseplate	none
Oxic1_8	10	Oxic 1	36608	43	8	0.186047	Caudovirales Siphoviridae unclassified Siphoviridae Rhizobium phage 16-3	Caudovirales	346	51	0.147399	11	95	portal, tail fiber protein, terminase	MedDCM-OCT-S04-C26
Oxic1_9	10	Oxic 1	36027	64	39	0.609375	Caudovirales Podoviridae unclassified Podoviridae Pelagibacter phage HTVC010P	Caudovirales Podoviridae unclassified Podoviridae Pelagibacter phage HTVC010P	156	95	0.608974	13	71	head-tail protein, major capsid, tail fiber, tail tubular, terminase	MedDCM-OCT-S04-C1035; MedDCM-OCT-S04-C1161; MedDCM-OCT-S04-C1227; MedDCM-OCT-S04-C890; MedDCM-OCT-S08-C233
Oxic1_10	10	Oxic 1	33963	59	20	0.338983	Caudovirales Myoviridae Tevenvirinae T4likevirus Prochlorococcus phage P-SSM2	Viruses dsDNA viruses, no RNA stage	131	47	0.358779	15	61	phage head, terminase	MedDCM-OCT-S04-C1161; MedDCM-OCT-S08-C1731; MedDCM-OCT-S09-C5; MedDCM-OCT-S09-C299; MedDCM-OCT-S09-C94;
Oxic1_11	10	Oxic 1	30377	44	31	0.704545	Caudovirales Podoviridae unclassified Podoviridae Pelagibacter phage HTVC010P	Caudovirales Podoviridae unclassified Podoviridae Pelagibacter phage HTVC010P	126	80	0.634921	10	50	head-tail connector protein, major capsid, tail fiber, tail tubular	none
Oxic3_1	10	Oxic3	43788	42	16	0.380952	Caudovirales Podoviridae unassigned Podoviridae Cellulophaga phage phi19:3	Caudovirales Podoviridae	134	40	0.298507	5	50	possible tail fiber	MedDCM-OCT-S12-C74
Oxic3_2	10	Oxic3	40754	28	11	0.392857	Caudovirales Myoviridae unclassified Myoviridae Synechococcus phage S-SM2	Caudovirales Myoviridae unclassified Myoviridae	175	27	0.154286	12	29	none	none
Oxic3_3	10	Oxic3	38727	47	19	0.404255	Caudovirales Podoviridae unclassified Podoviridae Pelagibacter phage HTVC011P	Caudovirales Podoviridae unclassified Podoviridae	165	48	0.290909	57	19	DBA polymerase, head-to-tail protein, minor capsid, tail tubular proteins	MedDCM-OCT-S05-C849
Oxic3_4	10	Oxic3	30856	32	27	0.84375	Caudovirales Podoviridae Autographivirinae Synechococcus phage Syn5	Caudovirales Podoviridae Autographivirinae unassigned Autographivirinae	157	101	0.643312	30	44	DNA polymerase, major capsid, head-to-tail, tail proteins	none
Anoxic2_1	200	Anoxic 2	37989	52	8	0.153846	unclassified dsDNA phages Salicola phage CGphi29	Viruses dsDNA viruses, no RNA stage	354	63	0.177966	11	113	major head (capsid) subunit [E. huxleyi], portal, terminase,
Anoxic2_2	200	Anoxic 2	37931	81	6	0.0740741	Caudovirales Siphoviridae unclassified Siphoviridae Cellulophaga phage phi12:1	Caudovirales	198	21	0.106061	8	102	terminase (large subunit)	none
Anoxic2_3	200	Anoxic 2	36489	45	11	0.244444	Viruses unclassified phages Vibrio phage X29	Viruses	247	56	0.226721	14	62	major capsid, tail, terminase	none
Anoxic2_4	200	Anoxic 2	36199	63	9	0.142857	Caudovirales Myoviridae unclassified Myoviridae Bdellovibrio phage phi1422	Viruses dsDNA viruses, no RNA stage	216	20	0.0925926	5	80	terminase (large subunit)	none
Anoxic2_5	200	Anoxic 2	34305	53	6	0.113208	Caudovirales Siphoviridae unclassified Siphoviridae Mycobacterium phage Validus	Caudovirales	326	30	0.0920245	8	121	none	none
Anoxic3_1	200	Anoxic3	44288	41	2	0.0487805	unclassified dsDNA phages Vibrio phage douglas 12A4	unclassified dsDNA phages Vibrio phage douglas 12A4	406	24	0.0591133	4	77	terminase (large subunit)	none
Anoxic3_3	200	Anoxic3	39839	75	14	0.186667	Caudovirales Siphoviridae unclassified Siphoviridae Riemerella phage RAP44	Caudovirales Siphoviridae unclassified Siphoviridae	196	33	0.168367	19	84	terminase, tail proteins	none
Anoxic3_4	200	Anoxic3	39551	52	6	0.115385	Caudovirales Siphoviridae unclassified Siphoviridae Lactobacillus phage Lc-Nu	Caudovirales	290	28	0.0965517	7	96	tail fiber-like protein, terminase (large subunit)	MedDCM-OCT-S06-C1041
Anoxic3_5	200	Anoxic3	35956	65	24	0.369231	Caudovirales Siphoviridae Lambdalikevirus Enterobacteria phage HK022	Viruses dsDNA viruses, no RNA stage	189	63	0.333333	22	77	major capsid, portal, tail tape measure protein, terminase	none
Anoxic3_6	200	Anoxic3	35381	67	42	0.626866	Caudovirales Podoviridae unclassified Podoviridae Pelagibacter phage HTVC010P	Viruses dsDNA viruses, no RNA stage	149	96	0.644295	14	75	tail, terminase	MedDCM-OCT-S04-C369; MedDCM-OCT-S04-C695; MedDCM-OCT-S04-C777; MedDCM-OCT-S04-C890; MedDCM-OCT-S04-C1035; MedDCM-OCT-S04-C1073; MedDCM-OCT-S04-C1161; MedDCM-OCT-S04-C1201; MedDCM-OCT-S04-C1227; MedDCM-OCT-S06-C2377; MedDCM-OCT-S08-C1350; MedDCM-OCT-S09-C787;
Anoxic3_7	200	Anoxic3	34962	53	11	0.207547	Caudovirales Siphoviridae unclassified Siphoviridae Streptococcus phage 5093	Caudovirales	169	28	0.16568	12	67	terminase	none
Anoxic3_8	200	Anoxic3	33855	49	11	0.22449	Caudovirales Podoviridae unclassified Podoviridae Pelagibacter phage HTVC019P	Viruses	131	24	0.183206	10	55	capsid, DNA polymerase, tail fiber, terminase,	MedDCM-OCT-S09-C5; MedDCM-OCT-S09-C299
Anoxic3_9	200	Anoxic3	31054	54	13	0.240741	unclassified dsDNA viruses Dunaliella viridis virus SI2	Viruses dsDNA viruses, no RNA stage	201	41	0.20398	19	75	terminase (large subunit)	none
H4084944	Prokaryotic	na	36214	46	15	0.326087	unclassified dsDNA viruses Dunaliella viridis virus SI2	Viruses dsDNA viruses, no RNA stage	46	24	0.521739	17	nd	terminase	MedDCM-OCT-S11-C1587; MedDCM-OCT-S05-C113
H4084948	Prokaryotic	na	36814	64	11	0.171875	Caudovirales Siphoviridae unclassified Siphoviridae Cellulophaga phage phi39:1	Viruses dsDNA viruses, no RNA stage	64	15	0.234375	10	nd	portal, terminase (small subunit)	none
H4084949	Prokaryotic	na	34773	56	11	0.196429	Caudovirales Siphoviridae unclassified Siphoviridae Synechococcus phage S-CBS3	Caudovirales	55	15	0.272727	10	nd	portal, tail length protein	none
H4084972	Prokaryotic	na	34625	46	14	0.304348	unclassified dsDNA viruses Dunaliella viridis virus SI2	unclassified dsDNA viruses Dunaliella viridis virus SI2	47	16	0.340426	13	nd	none	none
H4084976	Prokaryotic	na	33139	50	20	0.4	Caudovirales Siphoviridae unclassified Siphoviridae Cellulophaga phage phi19:1	Viruses dsDNA viruses, no RNA stage	50	23	0.46	21	nd	major capsid, portal, TP901 family phage tail tape measure protein	none
H4084988	Prokaryotic	na	35173	51	7	0.137255	Caudovirales Siphoviridae unclassified Siphoviridae Lactobacillus phage Lrm1	Viruses dsDNA viruses, no RNA stage	51	13	0.254902	7	nd	capsid, terminase	none
				Color Key	>50%	50			6459	1449	0.271775
					25-50%	35			Total	Total	Average
					<25%	20
